# Supplementary material for: Reliability of the thumb localizing test and its validity against quantitative measures with a robotic device in patients with hemiparetic stroke
Source: PLoS One. 2020 Jul 24;15(7):e0236437. doi: 10.1371/journal.pone.0236437 (PMC7380647; doi:10.1371/journal.pone.0236437)
Supplement: S1 Data — Details of the variables are as follows: SubjectNo, an anonymous subject number for the present study only; PareticSide_R1L2, paretic side (1 = right, 2 = left); TL_sv_A1/2/3, the scores of TLT with vision occluded condition by one of the two raters; TL_sv_B1/2/3, the scores of TLT with vision occluded condition by another rater; each number describes three limb positions, as defined in the manuscript (1 = Fig 1C(a), 2 = Fig 1C(b), 3 = Fig 1C(c)). (XLSX) [file pone.0236437.s001.xlsx]

## Sheet: Sheet1
SubjectNo	PareticSide_R1L2	TL_sv_A1	TL_sv_B1	TL_sv_A2	TL_sv_B2	TL_sv_A3	TL_sv_B3
1	2	0	1	0	0	0	0
2	2	1	0	2	1	1	0
3	1	1	1	2	2	2	2
4	2	1	1	1	1	1	1
5	1	3	3	2	1	2	2
6	2	0	0	0	0	0	0
7	1	0	0	1	0	0	0
8	1	1	0	3	3	1	1
9	2	1	1	3	2	2	1
10	2	1	1	0	0	0	0
11	2	1	1	0	0	0	0
12	1	1	1	2	2	0	0
13	2	0	1	3	3	2	2
14	2	3	2	1	2	2	2
15	1	0	0	0	0	0	1
16	2	1	1	0	0	0	0
17	2	0	0	1	2	0	2
18	1	3	3	3	3	2	3
19	2	1	1	0	0	1	1
20	2	0	0	0	0	0	0
21	2	2	1	3	2	1	2
22	1	1	1	1	0	1	1
23	1	0	0	0	0	0	0
24	2	0	0	0	0	0	0
25	1	3	3	0	1	3	3
26	2	0	1	1	2	1	2
27	1	3	3	3	3	3	3
28	1	0	0	0	0	0	0
29	2	1	0	1	1	0	0
30	1	0	0	0	0	0	0
31	1	3	3	1	2	1	2
32	2	0	0	0	0	0	0
33	2	3	2	3	3	2	3
34	2	0	0	1	0	0	0
35	2	1	1	0	0	2	2
36	2	1	1	1	1	2	2
37	2	1	2	3	2	3	3
38	2	1	2	1	2	0	1
39	1	1	2	2	2	0	2
40	2	0	0	1	1	0	0
