# Supplementary material for: Reliability of the thumb localizing test and its validity against quantitative measures with a robotic device in patients with hemiparetic stroke
Source: PLoS One. 2020 Jul 24;15(7):e0236437. doi: 10.1371/journal.pone.0236437 (PMC7380647; doi:10.1371/journal.pone.0236437)
Supplement: S2 Data — Details of the variables are as follows: TYPE_C1_H2_S3, the type of diseases (1 = cerebral infarction, 2 = cerebral hemorrhage, and 3 = subarachnoid hemorrhage); PareticSide_R1L2, paretic side (1 = right, 2 = left); MAS_elbow/wrist/finger, Modified Ashworth scale, originally scaled as 0, 1, 1+, 2, 3, 4, described in the dataset as 0, 1, 2, 3, 4, 5 respectively; Variability_sv, Area_sv, Shift_sv, robotic measures obtained with vision occluded condition; Variability_cv, Area_cv, Shift_cv, robotic measures with vision restored condition; TL_sv_1, TL_sv_2, TL_sv_3, the ultimate TLT scores discussed and rescored by the two raters; TL_sv_median, the median value of the TLT scores in the three limb positions. (XLSX) [file pone.0236437.s002.xlsx]

## Sheet: Sheet1
SubjectNo	Age	Sex_M1F2	Type_C1_H2_S3	PareticSide_R1L2	duration_from_onset	Fugl_Meyer_partA	MAS_elbow	MAS_wrist	MAS_finger	Variability_sv	Area_sv	Shift_sv	Variability_cv	Area_cv	Shift_cv	TL_sv_1	TL_sv_2	TL_sv_3	TL_sv_median
1	43	1	1	2	673	27	2	3	2	8.08624	1.67395	3.89873	2.94443	1.10667	3.39792	1	0	0	0
2	31	2	2	2	625	20	2	2	1	11.4679	0.117836	1.81427	4.33876	0.657013	6.51862	1	1	1	1
3	33	2	1	1	253	35	0	0	0	5.28187	0.559894	6.37171	2.72305	1.00656	4.02055	1	2	2	2
4	47	1	2	2	887	18	2	2	2	4.25334	0.478356	8.33119	2.57196	0.639827	8.68939	1	1	1	1
5	43	2	2	1	405	26	1	1	1	6.02693	0.565265	3.61593	3.36847	0.581702	5.96251	3	2	2	2
6	51	1	1	2	164	14	1	1	2	4.23649	0.628839	6.33753	4.2411	0.962555	3.00625	0	0	0	0
7	53	2	2	1	645	23	2	0	1	6.52628	1.73237	4.23383	2.35999	1.26143	2.70992	0	1	0	0
8	46	1	1	1	306	19	2	2	1	3.81714	1.15025	4.34987	2.03659	0.912559	4.04343	1	3	1	1
9	38	1	2	2	429	28	1	1	3	8.30496	0.0143279	5.40284	5.1506	1.03935	2.22152	1	3	2	2
10	46	1	1	2	490	22	2	1	1	11.4538	0.26334	6.82797	5.01788	0.519263	2.7761	1	0	0	0
11	51	1	2	2	635	19	3	2	1	4.76842	0.683894	10.4121	3.56412	1.33288	3.03952	1	0	0	0
12	54	1	1	1	338	27	0	1	1	4.12266	0.488142	5.01896	2.44549	0.727917	2.22371	1	2	0	1
13	40	1	1	2	174	24	1	0	1	8.505	0.0373942	9.23646	4.25456	0.686508	8.88033	0	3	2	2
14	63	2	1	2	864	14	2	3	2	8.95782	0.266988	11.9872	6.22254	0.728824	11.6241	3	2	2	2
15	49	1	2	1	350	27	1	0	1	6.43169	1.23554	10.1308	4.16779	1.01857	6.64332	0	0	1	0
16	54	1	1	2	332	20	1	1	1	3.66754	1.53166	7.46278	2.4536	0.708216	7.66471	1	0	0	0
17	55	2	2	2	366	24	2	2	2	4.86789	1.05773	5.09078	2.74825	0.841179	2.33577	0	2	0	0
18	50	1	2	1	793	14	2	2	2	11.6564	0.00647407	4.3279	3.96429	0.805945	1.99532	3	3	3	3
19	44	2	2	2	419	27	1	1	0	4.65951	1.03817	6.48309	3.76524	1.06937	1.30013	1	0	1	1
20	39	1	2	2	315	15	1	1	1	3.65695	0.980419	2.92712	1.59851	1.04183	6.59333	0	0	0	0
21	46	1	2	2	2114	23	1	1	1	9.41741	0.0823221	11.3175	4.95838	0.873932	2.67094	2	3	2	2
22	61	2	1	1	2738	29	1	0	1	2.33999	0.686256	5.99458	2.58335	0.764033	2.52862	1	1	1	1
23	61	1	1	1	265	17	2	1	2	2.58979	0.484115	4.81246	2.24025	0.611694	2.85186	0	0	0	0
24	53	1	2	2	398	28	1	1	2	6.91754	1.30964	3.08838	3.94447	0.886775	2.35766	0	0	0	0
25	36	1	1	1	373	20	1	0	1	14.1386	0.129954	16.1809	3.44056	0.860516	4.99485	3	1	3	3
26	65	1	1	2	1201	5	2	3	2	5.20165	0.0461311	18.114	4.93204	0.264687	5.42606	0	2	1	1
27	49	1	2	1	3005	19	1	1	2	5.49508	0.146194	8.66002	2.58959	0.948642	1.46764	3	3	3	3
28	44	1	2	1	1081	21	2	0	1	3.9484	0.850596	7.77527	2.84001	0.876014	6.7063	0	0	0	0
29	74	1	2	2	6456	18	0	1	1	3.42273	0.444444	7.06276	2.68753	0.694333	2.44326	1	1	0	1
30	42	2	2	1	289	25	0	0	1	2.58371	0.948799	5.30596	2.7708	0.912665	3.06339	0	0	0	0
31	42	2	2	1	852	22	2	2	3	8.98974	0.416792	12.5663	1.60715	0.670068	5.36982	3	2	2	2
32	36	2	3	2	1056	30	0	0	0	6.86669	0.594081	5.93836	3.64242	0.731887	3.91043	0	0	0	0
33	53	2	2	2	521	20	2	1	2	8.93966	0.0488711	6.92012	4.54807	0.458471	4.73134	3	3	3	3
34	45	2	2	2	1803	29	0	1	2	4.9902	0.656805	4.86442	3.32836	0.721988	6.40409	0	1	0	0
35	21	1	1	2	483	19	2	1	1	10.672	1.43967	9.70131	6.76507	1.22211	3.71516	1	0	2	1
36	18	1	2	2	292	23	1	0	1	18.7755	0.0211975	4.17541	8.53527	1.05899	4.53007	1	1	2	1
37	46	1	2	2	341	23	0	0	1	6.92748	0.0307634	4.68032	2.96592	0.522533	2.42758	2	3	3	3
38	40	2	1	2	500	31	0	0	0	4.54356	0.766222	5.73135	2.70136	0.941214	1.76058	2	1	1	1
39	63	1	2	1	270	11	2	1	2	3.85813	0.30936	11.1508	1.83265	0.6032	4.28158	2	2	1	2
40	78	1	1	2	3795	18	2	2	2	7.33631	2.89911	6.80868	3.36822	1.3974	5.09124	0	1	0	0
